# Supplementary material for: 'Genome order index' should not be used for defining compositional constraints in nucleotide sequences - a case study of the Z-curve
Source: Biol Direct. 2010 Feb 17;5:10. doi: 10.1186/1745-6150-5-10 (PMC2841071; doi:10.1186/1745-6150-5-10)
Supplement: Additional file 1 — Table S1. Size and GC content for 235 bacteria. [file 1745-6150-5-10-S1.XLS]

## Sheet: untitle
Species	Size (Mb)	GC%	RefSeq
Acinetobacter sp. ADP1	3.6	40.4	NC_005966
Agrobacterium tumefaciens str. C58	5.67	59	NC_003304
Agrobacterium tumefaciens str. C58	5.67	59	NC_003062
Anabaena variabilis ATCC 29413	7.07	41.4	NC_007410
Anaeromyxobacter dehalogenans 2CP-C	5.01	74.8	NC_007760
Anaplasma marginale str. St. Maries	1.2	49.8	NC_004842
Anaplasma phagocytophilum HZ	1.47	41.6	NC_007797
Aquifex aeolicus VF5	1.59	43	NC_000918
Aster yellows witches'-broom phytoplasma AYWB	0.72	26.8	NC_007716
Azoarcus sp. EbN1	4.73	65.1	NC_006513
Bacillus anthracis str. Ames	5.23	35	NC_003997
Bacillus anthracis str. 'Ames Ancestor'	5.5	35.2	NC_007530
Bacillus anthracis str. Sterne	5.23	35.4	NC_005945
Bacillus cereus ATCC 10987	5.43	38	NC_003909
Bacillus cereus ATCC 14579	5.43	38	NC_004722
Bacillus cereus E33L	5.84	35.4	NC_006274
Bacillus clausii KSM-K16	4.3	44.8	NC_006582
Bacillus halodurans C-125	4.2	43	NC_002570
Bacillus licheniformis ATCC 14580	4.22	46.2	NC_006270
Bacillus thuringiensis serovar konkukian str. 97-27	5.31	35.4	NC_005957
Bacteroides fragilis NCTC 9343	5.24	44	NC_006873
Bacteroides fragilis YCH46	5.31	33.5	NC_006347
Bacteroides thetaiotaomicron VPI-5482	6.29	42	NC_004663
Bartonella henselae str. Houston-1	1.93	38.2	NC_005956
Bartonella quintana str. Toulouse	1.58	38.8	NC_005955
Bifidobacterium longum NCC2705	2.26	60	NC_004943
Borrelia burgdorferi B31	1.52	28	NC_001318
Borrelia garinii PBi	0.99	28	NC_006156
Bradyrhizobium japonicum USDA 110	9.11	64	NC_004463
Brucella abortus biovar 1 str. 9-941	3.29	57.2	NC_006932
Brucella melitensis biovar Abortus 2308	3.28	57.2	NC_007618
Brucella suis 1330	3.32	57	NC_004310
Buchnera aphidicola str. APS (Acyrthosiphon pisum)	0.66	26	NC_002528
Buchnera aphidicola str. Bp (Baizongia pistaciae)	0.62	26	NC_004545
Buchnera aphidicola str. Sg (Schizaphis graminum)	0.64	26	NC_004061
Burkholderia mallei ATCC 23344	5.84	68	NC_006349
Burkholderia pseudomallei 1710b	7.31	68	NC_007434
Burkholderia pseudomallei K96243	7.25	68	NC_006350
Burkholderia sp. 383	8.68	67	NC_007509
Burkholderia thailandensis E264	6.72	67.6	NC_007650
Campylobacter jejuni RM1221	1.78	31	NC_003912
Candidatus Blochmannia pennsylvanicus str. BPEN	0.79	29.6	NC_007292
Candidatus Pelagibacter ubique HTCC1062	1.31	29.7	NC_007205
Candidatus Protochlamydia amoebophila UWE25	2.41	34.7	NC_005861
Carboxydothermus hydrogenoformans Z-2901	2.4	42	NC_007503
Chlamydia muridarum Nigg	1.08	40	NC_002620
Chlamydia trachomatis A/HAR-13	1.05	41.3	NC_007429
Chlamydia trachomatis D/UW-3/CX	1.04	40	NC_000117
Chlamydophila abortus S26/3	1.14	40	NC_004552
Chlamydophila caviae GPIC	1.18	40	NC_003361
Chlamydophila felis Fe/C-56	1.17	40	NC_007899
Chlamydophila pneumoniae AR39	1.23	40	NC_002179
Chlamydophila pneumoniae CWL029	1.23	40	NC_000922
Chlamydophila pneumoniae J138	1.23	40	NC_002491
Chlorobium chlorochromatii CaD3	2.57	44.3	NC_007514
Chlorobium tepidum TLS	2.15	56	NC_002932
Chromobacterium violaceum ATCC 12472	4.75	64.83	NC_005085
Clostridium acetobutylicum ATCC 824	4.13	37	NC_003030
Clostridium perfringens str. 13	3.09	27	NC_003366
Clostridium tetani E88	2.87	27	NC_004557
Colwellia psychrerythraea 34H	5.37	38	NC_003910
Corynebacterium efficiens YS-314	3.15	63.1	NC_004369
Corynebacterium jeikeium K411	2.48	61.4	NC_003080
Coxiella burnetii RSA 493	2.03	42.6	NC_002971
Dechloromonas aromatica RCB	4.5	59.3	NC_007298
Dehalococcoides ethenogenes 195	1.47	45	NC_002936
Dehalococcoides sp. CBDB1	1.4	47	NC_007356
Deinococcus radiodurans R1	3.28	66.6	NC_001263
Desulfitobacterium hafniense Y51	5.73	47.4	NC_007907
Desulfotalea psychrophila LSv54	3.66	46.6	NC_006138
Desulfovibrio desulfuricans G20	3.73	60	NC_007519
Desulfovibrio vulgaris subsp. vulgaris str. Hildenborough	3.77	60	NC_002937
Ehrlichia canis str. Jake	1.32	28.9	NC_007354
Ehrlichia chaffeensis str. Arkansas	1.18	30.1	NC_007799
Ehrlichia ruminantium str. Gardel	1.5	27.5	NC_006831
Ehrlichia ruminantium str. Welgevonden	1.51	27.5	NC_006832
Ehrlichia ruminantium str. Welgevonden	1.52	27.5	NC_005295
Enterococcus faecalis V583	3.36	37.4	NC_004668
Erwinia carotovora subsp. atroseptica SCRI1043	5.06	51	NC_004547
Erythrobacter litoralis HTCC2594	3.05	63.1	NC_007722
Escherichia coli CFT073	5.23	50	NC_004431
Escherichia coli K12	4.64	50	NC_000913
Escherichia coli O157:H7	5.59	50	NC_002695
Escherichia coli O157:H7 EDL933	5.62	50	NC_007414
Escherichia coli W3110	4.65	50	AC_000091
Francisella tularensis subsp. holarctica	1.9	32.2	NC_007880
Francisella tularensis subsp. tularensis SCHU S4	1.89	32.3	NC_006570
Frankia sp. CcI3	5.43	70.1	NC_007777
Fusobacterium nucleatum subsp. nucleatum ATCC 25586	2.17	27	NC_003454
Geobacillus kaustophilus HTA426	3.59	52	NC_006510
Geobacter metallireducens GS-15	4.01	59.5	NC_007515
Geobacter sulfurreducens PCA	3.81	60.9	NC_002939
Gloeobacter violaceus PCC 7421	4.66	62	NC_005125
Gluconobacter oxydans 621H	2.92	60.8	NC_006677
Haemophilus ducreyi 35000HP	1.7	38.2	NC_002940
Haemophilus influenzae 86-028NP	1.91	38.5	NC_007146
Haemophilus influenzae Rd KW20	1.83	38	NC_000907
Hahella chejuensis KCTC 2396	7.22	53.9	NC_007645
Helicobacter hepaticus ATCC 51449	1.8	38	NC_004917
Helicobacter pylori 26695	1.67	38	NC_000915
Helicobacter pylori J99	1.64	38	NC_000921
Idiomarina loihiensis L2TR	2.84	47.4	NC_006512
Jannaschia sp. CCS1	4.4	62.2	NC_007801
Lactobacillus acidophilus NCFM	1.99	34.7	NC_006814
Lactobacillus johnsonii NCC 533	1.99	34.6	NC_005362
Lactobacillus sakei subsp. sakei 23K	1.88	38.1	NC_007576
Legionella pneumophila str. Lens	3.41	38.4	NC_006369
Legionella pneumophila str. Paris	3.64	38.3	NC_006368
Legionella pneumophila subsp. pneumophila str. Philadelphia 1	3.4	38.3	NC_002942
Leifsonia xyli subsp. xyli str. CTCB07	2.58	67.7	NC_006087
Leptospira interrogans serovar Copenhageni str. Fiocruz L1-130	4.63	35	NC_005823
Leptospira interrogans serovar Lai str. 56601	4.69	35	NC_004342
Listeria monocytogenes str. 4b F2365	2.91	37	NC_002973
Magnetospirillum magneticum AMB-1	4.97	65.1	NC_007626
Mannheimia succiniciproducens MBEL55E	2.31	42.5	NC_006300
Mesoplasma florum L1	0.79	27	NC_006055
Mesorhizobium loti MAFF303099	7.6	62	NC_002678
Methylococcus capsulatus str. Bath	3.3	63.6	NC_002977
Moorella thermoacetica ATCC 39073	2.63	55.8	NC_007644
Mycobacterium avium subsp. paratuberculosis K-10	4.83	69.3	NC_002944
Mycobacterium tuberculosis CDC1551	4.4	65.6	NC_002755
Mycoplasma capricolum subsp. capricolum ATCC 27343	1.01	23.8	NC_007633
Mycoplasma gallisepticum R	1	31.5	NC_004829
Mycoplasma genitalium G37	0.58	31.7	NC_000908
Mycoplasma hyopneumoniae 232	0.89	28.6	NC_006360
Mycoplasma hyopneumoniae 7448	0.92	28.5	NC_007332
Mycoplasma hyopneumoniae J	0.9	28.5	NC_007295
Mycoplasma mobile 163K	0.78	25	NC_006908
Mycoplasma penetrans HF-2	1.36	25.7	NC_004432
Mycoplasma pneumoniae M129	0.82	40	NC_000912
Mycoplasma synoviae 53	0.8	28.5	NC_007294
Neisseria gonorrhoeae FA 1090	2.15	52.7	NC_002946
Neisseria meningitidis MC58	2.27	52	NC_003112
Neorickettsia sennetsu str. Miyayama	0.86	41.1	NC_007798
Nitrobacter winogradskyi Nb-255	3.4	62	NC_007406
Nitrosococcus oceani ATCC 19707	3.52	50.3	NC_007483
Nitrosospira multiformis ATCC 25196	3.23	53.5	NC_007614
Nocardia farcinica IFM 10152	6.29	70.7	NC_006361
Nostoc sp. PCC 7120	7.21	41.3	NC_003272
Oceanobacillus iheyensis HTE831	3.63	35.7	NC_004193
Onion yellows phytoplasma OY-M	0.86	27.7	NC_005303
Pelobacter carbinolicus DSM 2380	3.66	55.1	NC_007498
Pelodictyon luteolum DSM 273	2.36	57.3	NC_007512
Porphyromonas gingivalis W83	2.34	48.3	NC_002950
Prochlorococcus marinus str. MIT 9312	1.71	31.2	NC_007577
Prochlorococcus marinus str. NATL2A	1.84	35.1	NC_007335
Prochlorococcus marinus subsp. marinus str. CCMP1375	1.75	36.4	NC_005042
Propionibacterium acnes KPA171202	2.56	60	NC_006085
Pseudoalteromonas haloplanktis TAC125	3.85	40.1	NC_007481
Pseudomonas fluorescens Pf-5	7.07	67	NC_004129
Pseudomonas fluorescens PfO-1	6.44	60.5	NC_007492
Pseudomonas putida KT2440	6.18	61.5	NC_002947
Pseudomonas syringae pv. phaseolicola 1448A	6.11	55.6	NC_007274
Pseudomonas syringae pv. syringae B728a	6.09	58.8	NC_007005
Pseudomonas syringae pv. tomato str. DC3000	6.54	58.3	NC_004578
Psychrobacter arcticus 273-4	2.65	42.7	NC_007204
Ralstonia eutropha JMP134	7.26	64.5	NC_007336
Rhizobium etli CFN 42	6.53	61.2	NC_007761
Rhodobacter sphaeroides 2.4.1	4.45	68.8	NC_007493
Rhodoferax ferrireducens DSM 15236	4.97	59.7	NC_007901
Rhodopseudomonas palustris BisB18	5.51	65	NC_007925
Rhodopseudomonas palustris HaA2	5.33	66	NC_007778
Rhodospirillum rubrum ATCC 11170	4.41	65.4	NC_007641
Rickettsia felis URRWXCal2	1.59	32.5	NC_007109
Rickettsia typhi str. Wilmington	1.11	28.9	NC_006142
Saccharophagus degradans 2-40	5.06	46.7	NC_007912
Salinibacter ruber DSM 13855	3.59	66.5	NC_007677
Salmonella enterica subsp. enterica serovar Choleraesuis str. SC-B67	4.94	51.5	NC_006855
Salmonella enterica subsp. enterica serovar Paratyphi A str. ATCC 9150	4.59	52.2	NC_006511
Salmonella enterica subsp. enterica serovar Typhi Ty2	4.79	52	NC_004631
Shewanella oneidensis MR-1	5.13	45	NC_004347
Shigella boydii Sb227	4.65	47.4	NC_007608
Shigella dysenteriae Sd197	4.55	50	NC_007606
Shigella flexneri 2a str. 2457T	4.6	50	NC_004741
Shigella flexneri 2a str. 301	4.83	50	NC_004337
Shigella sonnei Ss046	5.04	50.8	NC_007384
Silicibacter pomeroyi DSS-3	4.6	68	NC_003911
Sodalis glossinidius str. 'morsitans'	4.29	54.5	NC_007712
Staphylococcus aureus RF122	2.74	37	NC_007622
Staphylococcus aureus subsp. aureus COL	2.81	37	NC_002951
Staphylococcus aureus subsp. aureus MRSA252	2.9	37	NC_002952
Staphylococcus aureus subsp. aureus MSSA476	2.82	37	NC_005951
Staphylococcus aureus subsp. aureus Mu50	2.9	37	NC_002758
Staphylococcus aureus subsp. aureus MW2	2.82	37	NC_003923
Staphylococcus aureus subsp. aureus N315	2.84	37	NC_002745
Staphylococcus aureus subsp. aureus NCTC 8325	2.82	37	NC_007795
Staphylococcus aureus subsp. aureus USA300	2.92	37	NC_007793
Staphylococcus epidermidis ATCC 12228	2.56	32	NC_004461
Staphylococcus epidermidis RP62A	2.64	32	NC_006663
Staphylococcus haemolyticus JCSC1435	2.69	32.8	NC_007168
Staphylococcus saprophyticus subsp. saprophyticus ATCC 15305	2.58	33.2	NC_007350
Streptococcus agalactiae A909	2.13	36	NC_007432
Streptococcus mutans UA159	2.03	37	NC_004350
Streptococcus pneumoniae TIGR4	2.16	40	NC_003028
Streptococcus pyogenes MGAS10394	1.9	38.7	NC_006086
Streptococcus pyogenes MGAS315	1.9	39	NC_004070
Streptococcus pyogenes MGAS5005	1.84	38.5	NC_007297
Streptococcus pyogenes MGAS6180	1.9	38.4	NC_007296
Streptococcus pyogenes SSI-1	1.89	38	NC_004606
Streptococcus thermophilus CNRZ1066	1.8	40	NC_006449
Streptococcus thermophilus LMG 18311	1.8	40	NC_006448
Streptomyces avermitilis MA-4680	9.12	72	NC_003155
Symbiobacterium thermophilum IAM 14863	3.57	68.7	NC_006177
Synechococcus elongatus PCC 6301	2.7	55.5	NC_006576
Synechococcus elongatus PCC 7942	2.8	55.4	NC_007604
Synechococcus sp. CC9605	2.51	59.2	NC_007516
Synechococcus sp. CC9902	2.23	54.2	NC_007513
Synechococcus sp. JA-2-3B'a(2-13)	3.05	58.5	NC_007776
Synechococcus sp. JA-3-3Ab	2.93	60.2	NC_007775
Synechocystis sp. PCC 6803	3.95	47	NC_005229
Thermobifida fusca YX	3.64	67.5	NC_007333
Thermosynechococcus elongatus BP-1	2.59	53.9	NC_004113
Thermotoga maritima MSB8	1.86	45	NC_000853
Thermus thermophilus HB27	2.13	69.4	NC_005835
Thermus thermophilus HB8	2.12	69.5	NC_006461
Thiobacillus denitrificans ATCC 25259	2.91	63	NC_007404
Thiomicrospira crunogena XCL-2	2.43	42.5	NC_007520
Thiomicrospira denitrificans ATCC 33889	2.2	36	NC_007575
Treponema denticola ATCC 35405	2.84	37.9	NC_002967
Treponema pallidum subsp. pallidum str. Nichols	1.14	52	NC_000919
Tropheryma whipplei str. Twist	0.93	46	NC_004572
Vibrio fischeri ES114	4.28	38.4	NC_006840
Vibrio parahaemolyticus RIMD 2210633	5.17	45	NC_004603
Vibrio vulnificus CMCP6	5.13	46	NC_004459
Vibrio vulnificus YJ016	5.26	45	NC_005139
Wigglesworthia glossinidia endosymbiont of Glossina brevipalpis	0.7	22.5	NC_004344
Wolbachia endosymbiont of Drosophila melanogaster	1.27	35.2	NC_002978
Wolbachia endosymbiont strain TRS of Brugia malayi	1.08	34.2	NC_006833
Xanthomonas campestris pv. campestris str. 8004	5.15	64	NC_007086
Xanthomonas campestris pv. vesicatoria str. 85-10	5.42	64	NC_007508
Xanthomonas oryzae pv. oryzae KACC10331	4.94	63.7	NC_006834
Xylella fastidiosa 9a5c	2.73	51	NC_002488
Xylella fastidiosa Temecula1	2.52	51	NC_004554
Yersinia pseudotuberculosis IP 32953	4.84	47	NC_006155
Zymomonas mobilis subsp. mobilis ZM4	2.06	46.3	NC_006526
